# Supplementary material for: End-to-end automated microfluidic platform for synthetic biology: from design to functional analysis
Source: J Biol Eng. 2016 Feb 2;10:3. doi: 10.1186/s13036-016-0024-5 (PMC4736182; doi:10.1186/s13036-016-0024-5)
Supplement: Additional file 2: — DNAConstructor scripts.zip. Zip file containing files gfp_DNAConstructor.txt and rfp_DNAConstructor.txt, input script files for DNA Constructor. (ZIP 1.7 kb) [file 13036_2016_24_MOESM2_ESM.zip]

Archive with 5 entries (4 files):
- gfp_DNAConstructor.txt
- __MACOSX/
- __MACOSX/._gfp_DNAConstructor.txt
- rfp_DNAConstructor.txt
- __MACOSX/._rfp_DNAConstructor.txt
