# Supplementary material for: End-to-end automated microfluidic platform for synthetic biology: from design to functional analysis
Source: J Biol Eng. 2016 Feb 2;10:3. doi: 10.1186/s13036-016-0024-5 (PMC4736182; doi:10.1186/s13036-016-0024-5)
Supplement: Additional file 3: — PR-PR scripts.zip. Zip file containing files Gibson_Assembly.pr, IHDC_1.pr, IHDC_2.pr, IHDC_3.pr, Induction.pr, MBTH.pr and Transformation.pr, input script files for PR-PR. (ZIP 5.73 kb) [file 13036_2016_24_MOESM3_ESM.zip]

Archive with 15 entries (14 files):
- Gibson_Assembly.pr
- __MACOSX/
- __MACOSX/._Gibson_Assembly.pr
- IHDC_1.pr
- __MACOSX/._IHDC_1.pr
- IHDC_2.pr
- __MACOSX/._IHDC_2.pr
- IHDC_3.pr
- __MACOSX/._IHDC_3.pr
- Induction.pr
- __MACOSX/._Induction.pr
- MBTH.pr
- __MACOSX/._MBTH.pr
- Transformation.pr
- __MACOSX/._Transformation.pr
