# Supplementary material for: End-to-end automated microfluidic platform for synthetic biology: from design to functional analysis
Source: J Biol Eng. 2016 Feb 2;10:3. doi: 10.1186/s13036-016-0024-5 (PMC4736182; doi:10.1186/s13036-016-0024-5)
Supplement: Additional file 3: — PR-PR scripts.zip. Zip file containing files Gibson_Assembly.pr, IHDC_1.pr, IHDC_2.pr, IHDC_3.pr, Induction.pr, MBTH.pr and Transformation.pr, input script files for PR-PR. (ZIP 5.73 kb) [file 13036_2016_24_MOESM3_ESM.zip › Gibson_Assembly.pr]

NAME  Gibson_Assembly
"""
Gibson Assembly on the Microfluidics platform.
"""
# name                  location        Method delay(ms)
COMPONENT Frag_ABCD			21              200
COMPONENT Frag_EFGH			23              200
COMPONENT pETBlue			 4              200
COMPONENT pETBlue_GFP		19              200  
COMPONENT EnzMix			29              250 


PROTOCOL Gibson_Step Fragmet_One Fragmet_Two BB_Vector GA_Mix Reactor
#protocol_details 
#			Source		Destination		Vol     Method delay(ms)
TRANSFER	Fragmet_One	Reactor			1		200
TRANSFER	Fragmet_Two	Reactor			1		200
TRANSFER	BB_Vector	Reactor			1		200
TRANSFER	GA_Mix		Reactor			5		250

ENDPROTOCOL 


USE Gibson_Step Frag_ABCD Frag_EFGH pETBlue EnzMix pETBlue_GFP
