# Supplementary material for: End-to-end automated microfluidic platform for synthetic biology: from design to functional analysis
Source: J Biol Eng. 2016 Feb 2;10:3. doi: 10.1186/s13036-016-0024-5 (PMC4736182; doi:10.1186/s13036-016-0024-5)
Supplement: Additional file 3: — PR-PR scripts.zip. Zip file containing files Gibson_Assembly.pr, IHDC_1.pr, IHDC_2.pr, IHDC_3.pr, Induction.pr, MBTH.pr and Transformation.pr, input script files for PR-PR. (ZIP 5.73 kb) [file 13036_2016_24_MOESM3_ESM.zip › IHDC_2.pr]

NAME  IHDC_2
"""
Isothermal Hierarchical DNA Construction on the Microfluidics platform.
"""
# name                  location        Method delay(ms)
COMPONENT Oligo_E			21              200
COMPONENT Oligo_F			23              200
COMPONENT Oligo_G			 4              200
COMPONENT Oligo_D			 7              200  
COMPONENT Frag_EF			19              200
COMPONENT Frag_GH			 0              200
COMPONENT Frag_EFGH			16              200
COMPONENT Primer_5			24              200  
COMPONENT Primer_6			27              200
COMPONENT Primer_7			 8              200
COMPONENT Primer_8			10              200
COMPONENT EnzMix_1			29              250 
COMPONENT EnzMix_2			31              250 
COMPONENT MgAc_ATP			15              200


PROTOCOL IHDC_Step Fragmet_One Fragmet_Two Prm_One Prm_Two Reactor IHDC_Enz MgATP

#protocol_details 
#			Source		Destination		Vol     Method delay(ms)
TRANSFER	Fragmet_One	Reactor			1		200
TRANSFER	Fragmet_Two	Reactor			1		200
TRANSFER	IHDC_Enz	Reactor			5		250

TRANSFER	Prm_One		Reactor			2		200
TRANSFER	Prm_Two		Reactor			2		200
TRANSFER	IHDC_Enz	Reactor			5		250

TRANSFER	MgATP		Reactor			3		200

ENDPROTOCOL 


USE IHDC_Step Oligo_E Oligo_F Primer_5 Primer_6 Frag_EF EnzMix_1 MgAc_ATP

USE IHDC_Step Oligo_G Oligo_D Primer_7 Primer_8 Frag_GH EnzMix_2 MgAc_ATP

USE IHDC_Step Frag_EF Frag_GH Primer_5 Primer_8 Frag_EFGH EnzMix_1 MgAc_ATP
