# Supplementary material for: End-to-end automated microfluidic platform for synthetic biology: from design to functional analysis
Source: J Biol Eng. 2016 Feb 2;10:3. doi: 10.1186/s13036-016-0024-5 (PMC4736182; doi:10.1186/s13036-016-0024-5)
Supplement: Additional file 3: — PR-PR scripts.zip. Zip file containing files Gibson_Assembly.pr, IHDC_1.pr, IHDC_2.pr, IHDC_3.pr, Induction.pr, MBTH.pr and Transformation.pr, input script files for PR-PR. (ZIP 5.73 kb) [file 13036_2016_24_MOESM3_ESM.zip › Induction.pr]

NAME  Induction
"""
Induction of proteins expresion by IPTG.
"""
# name                  location        Method delay(ms)
COMPONENT IPTG_1		31              200
COMPONENT IPTG_2		15              200


PROTOCOL Induction IPTG Cells 
#protocol_details 
#			Source	Destination		Vol     Method delay(ms)
TRANSFER	IPTG	Cells				1		200

ENDPROTOCOL 


USE Induction IPTG_1 27
USE Induction IPTG_1 23
USE Induction IPTG_1 19

USE Induction IPTG_2 0
USE Induction IPTG_2 4
USE Induction IPTG_2 8
