# Supplementary material for: End-to-end automated microfluidic platform for synthetic biology: from design to functional analysis
Source: J Biol Eng. 2016 Feb 2;10:3. doi: 10.1186/s13036-016-0024-5 (PMC4736182; doi:10.1186/s13036-016-0024-5)
Supplement: Additional file 3: — PR-PR scripts.zip. Zip file containing files Gibson_Assembly.pr, IHDC_1.pr, IHDC_2.pr, IHDC_3.pr, Induction.pr, MBTH.pr and Transformation.pr, input script files for PR-PR. (ZIP 5.73 kb) [file 13036_2016_24_MOESM3_ESM.zip › MBTH.pr]

NAME  MBTH_Assay
"""
MBTH assay on the Microfluidics platform.
"""
# name                  location        Method delay(ms)
COMPONENT MBTH_Sol_1			23              200
COMPONENT MBTH_Sol_2			24              200
COMPONENT Acid_Sol_1			29              200
COMPONENT Acid_Sol_2			31              200  
COMPONENT Acid_Sol_3			15              200

#			Source		Destination	Vol     Method delay(ms)
TRANSFER	MBTH_Sol_1	19			4		200
TRANSFER	MBTH_Sol_1	16			4		200
TRANSFER	MBTH_Sol_1	0			4		200
TRANSFER	MBTH_Sol_2	2			4		200
TRANSFER	MBTH_Sol_2	4			4		200
TRANSFER	MBTH_Sol_2	7			4		200

#Wate 15 min
WAIT 900000

#			Source		Destination	Vol     Method delay(ms)
TRANSFER	Acid_Sol_1	19			10		200
TRANSFER	Acid_Sol_1	16			10		200
TRANSFER	Acid_Sol_2	 0			10		200
TRANSFER	Acid_Sol_2	 2			10		200
TRANSFER	Acid_Sol_3	 4			10		200
TRANSFER	Acid_Sol_3	 7			10		200

#Wate 20 min
WAIT 1200000
