# Supplementary material for: End-to-end automated microfluidic platform for synthetic biology: from design to functional analysis
Source: J Biol Eng. 2016 Feb 2;10:3. doi: 10.1186/s13036-016-0024-5 (PMC4736182; doi:10.1186/s13036-016-0024-5)
Supplement: Additional file 3: — PR-PR scripts.zip. Zip file containing files Gibson_Assembly.pr, IHDC_1.pr, IHDC_2.pr, IHDC_3.pr, Induction.pr, MBTH.pr and Transformation.pr, input script files for PR-PR. (ZIP 5.73 kb) [file 13036_2016_24_MOESM3_ESM.zip › Transformation.pr]

NAME  DNA_Transformation
"""
Gibson Assembly on the Microfluidics platform.
"""
# name                  location        Method delay(ms)
COMPONENT pEDBlue_GFP		21              200
COMPONENT pEDBlue_RFP		23              200
COMPONENT E.coli			 4              200


PROTOCOL Transformation_Step DNA CompCells 
#protocol_details 
#			Source		Destination		Vol     Method delay(ms)
TRANSFER	CompCells	DNA				1		200

ENDPROTOCOL 


USE Transformation_Step pEDBlue_GFP E.coli

USE Transformation_Step pEDBlue_RFP E.coli
